# Supplementary material for: Defining drinking water metal contaminant mixture risk by coupling zebrafish behavioral analysis with citizen science
Source: Sci Rep. 2021 Aug 27;11:17303. doi: 10.1038/s41598-021-96244-4 (PMC8397788; doi:10.1038/s41598-021-96244-4)
Supplement: Supplementary file 3 — Supplementary Table S2. [file 41598_2021_96244_MOESM3_ESM.xlsx]

## Sheet: Table SII (2)
Sample	Be	Cr	Mn	Fe	Ni	Cu	As	Se	Cd	Sb	Ba	Tl	Pb	U	Activity
479	0	0.223409	118.887	1096.63	0.528035	34.1385	0.100597	0	0	0.0204198	1.36188	0	0.47825	0.0508246	0
481	0	0.0606034	1.4242	4.02908	0.696472	255.214	0	0	0.00990438	0.0518692	0.452652	0	5.57259	0.122109	1
482	0	0	14.744	35.391	0.176	0.235	0.281	0	0	0	0.345	0	0.036	0.396	2
485	0	0	153.778	38.716	0.289	0.669	8.166	0	0	0.024	9.663	0	0.099	1.353	2
487	0.020338	0	48.8575	407.939	0.290262	4.06058	717.906	0	0	0.828667	5.453	0	0.509852	0.341408	0
489	0.0577945	0.410972	40.5911	96.669	3.54174	93.6249	0.123125	0.101157	0.0828875	0.0329987	16.7163	0	1.06921	0.279511	0
490	0	0	4.78006	0	0	22.172	11.1557	0	0	0.0222471	0.326518	0	0.255592	1.04452	2
492	0	3.575	0	5.19348	0	9.8271	2.18351	0.136481	0	0.0572242	0.254993	0	0.0743905	52.4852	2
496	0	0.229941	0.201564	0	0	13.2623	0.295133	0.0758994	0.0158592	0.035084	0.131471	0	0.293169	2.41655	2
498	0	0.0832036	28.8818	1005.37	0	5.86868	1.17355	0.140406	0	0.635231	0.685389	0	0.100424	2.91244	2
500	0.0707874	0.0814658	0.949739	2.45622	0.224116	37.9564	0	0.117563	0.00647771	0	0.151015	0	0.776633	5.58178	1
501	0	0.0539193	280.443	1254.22	0.218464	2.13948	13.6896	0.0908535	0	0.133276	32.3505	0	0.0250457	0.939062	2
502	0	0	2.54	251.59	0.17	23.96	0.27	0.09	0.01	0.21	2.66	0	0.66	7.76	2
504	0	0	2.3	2.83	0.28	45.88	2.44	0	0	0	0	0	0.09	8.49	0
505	0	0.3	6.72	13.32	1.13	333.37	1.08	0.16	0.03	0	0.69	0	0.76	210.81	1
506	0.18	0.09	11.77	16.86	5.52	376.2	1.57	0.23	0.24	0.03	8.51	0.03	0.31	42.58	0
507	0	0	2.22032	0	0.979303	75.7163	5.26196	0.363665	0.00681643	0.29445	3.16182	0	4.06699	629.404	1
508	0.279588	0.389246	42.4168	67.2568	5.87923	765.922	2.1996	0.177769	0.411806	0.0313868	103.071	0.100835	4.74157	15.4255	1
509	0	0.08	0.07	3.32	1.43	341.19	1.45	0.15	0.03	0.06	0	0	9.6	9.91	2
510	0	0	0	2.84	0.28	38.24	0	0.09	0	0	0.21	0	1.89	0.26	1
511	0.47	0	144.92	81.13	6.82	31.31	0.07	0.32	0.19	0	131.78	0.29	0.38	0.03	1
512	0.0976603	0.197391	0.607213	4.22944	0.94062	197.072	2.85084	0.15976	0.0178157	0.0276309	2.27665	0	0.713159	4.94191	1
513	0	0.07	1.71	0	5.67	942.32	0.43	0.18	0.04	0.09	23.48	0.02	8.16	14.5	1
514	0	0	3.44	10.72	1.27	2	25	0.09	0	0.08	0.16	0	0.09	4.4	2
515	0	0	7.78087	24.4684	4.69864	47.6824	59.3929	0.102446	0	0	0.0887298	0	0.17434	2.13392	1
516	0	0	0.899148	0	0.549257	4.91622	0.743731	0.100463	0	0	0.136806	0	0.0761631	0.00818045	0
517	0	0.0984855	1.08266	2.48591	3.9391	805.164	1.26825	0.143407	0.0508329	0.0436062	50.868	0.00540787	2.01274	4.19096	0
518	0	0.30308	0	0	1.41949	24.275	0.963422	0.23168	0	0.0265558	0.0246961	0	0.135504	81.0111	0
519	0	0	2594.06	2.21	7.04	71.18	0.08	0.14	0.01	0.02	2.96	0	0.38	2.07	1
520	0	0	0.49	9.5	0.89	44.05	4.46	0.4	0	0.05	4.55	0	0.27	388.17	1
522	0	0	3.67	2.62	2.31	7.94	4.95	0.08	0.01	0	0.52	0	1.36	23.17	0
524	0	0	136.885	0	4.52803	280.564	0.0329081	0.0877537	0.202743	0.123875	6.43893	0	12.1593	0.011308	1
526	0	0	0.352648	10.0555	0.497392	22.1858	0.258603	0	0	0	0.0538924	0	0.0250306	0.224816	0
755	0.158	0.047	5.81	48.489	0.415	296.741	0.079	0.215	0.065	0.034	20.971	0	1.119	0.097	1
840	0	3.51616	0.118422	0	0.0676893	24.2665	6.44308	0.20494	0	0.0104315	8.00319	0	0.188775	2.15181	2
841	0	3.67919	0.130871	0	1.8322	34.6709	6.23324	0.189037	0	0.0154776	8.78129	0	0.672285	2.0778	0
847	0	0	14.184	3.57961	1.49289	9.29872	2.50958	0.0493251	0	0.0133749	0.692511	0	0.0348396	4.69101	2
858	0	0	0.0807145	5.86778	0	1.26405	5.66524	0.114352	0	0	0.0107618	0	0.0538175	0.616436	2
867	0	0	0.705922	5.67259	1.49428	1.14585	8.84557	0.145739	0	0.0373443	0.649939	0	0.0215576	10.6845	2
890	0	0	15.55	79.61	0.15	155.39	0.24	0.02	0	0.02	4.86	0	0.49	0.09	1
891	0	0	2.47	3.72	3.27	110.15	0.06	0.1	0.02	0.02	8.78	0	3.77	0.02	1
892	0	0	0.26	0	0.03	2.83	0.13	0.11	0	0	7.91	0	0.07	0.26	2
893	0	0	8.42	26.49	2.52	177.59	0.52	0.07	0.1	0.03	4.62	0	1.02	0.17	2
894	0	0	27.05	30.24	0.01	0.12	6.73	0.05	0	0	2.03	0	0.01	5.63	0
895	0	0.57	0.49	62.86	0.08	10.71	24.11	0.2	0	0.05	4.6	0	0.03	0.02	0
896	0	0.11	1.27	8.04	0.8	207.6	0.08	0.09	0.01	0.01	1.15	0	0.59	0.04	1
897	0	0	1.28	3.93	0.78	31.26	0.03	0.12	0.01	0.01	23.55	0	0.58	0.01	0
898	0	0	28.96	15.28	0.37	3.35	0.71	0.02	0	0	3.49	0	0.04	9.88	2
900	0	0	0.37	2.29	1.43	262.37	0.09	0.17	0.28	0.01	1.43	0	3.04	0.04	1
901	0	0	0.06	0	0.04	5.92	0.12	0.25	0	0	36.29	0	0.1	13	2
902	0	0	1.2	15.58	0.18	31.14	0.31	0.04	0	0	16.52	0	0.03	5.82	1
903	0	0.31	1.1	9.72	2.84	295.17	0.09	0.04	0.01	0.02	30.4	0	1.38	0.02	1
904	0	0.63	0.12	18.32	0.01	2.24	4.31	0.28	0	0.01	0.13	0	0.04	30.42	0
906	0	0	59.22	13.92	0.92	139.32	0.09	0	0.02	0.09	37.36	0	0.9	0	1
907	0	0	4.28	31.12	7.11	393.8	0.33	0.06	0.14	0.13	5.52	0	20.09	0.07	1
908	0	0	3.47495	41.2203	0.0870412	9.78876	0.521494	0.0512864	0	0	197.642	0	0.0742031	0.519692	0
909	0	0	0.411037	2.74948	0.0365966	17.9147	0.396178	0.141089	0	0.0168144	0.0507636	0	0.538456	0.282799	0
910	0	0.101884	0.779745	0	0.286996	109.228	5.06984	0.155101	0	0.0966948	2.86081	0	0.447513	30.4184	1
911	0	0.13	126.24	22.35	3.06	110.71	0.04	0.09	0	0	68.74	0	0.82	0.02	1
950	0	0	1.7259	0	0.0182051	5.76106	11.6582	0.127723	0	0	3.8474	0	0.0703756	1.30729	2
1226	0	0.22	1.75	25.11	0.41	47.27	0.13	0.11	0.01	0.02	7.28	0	0.78	0.03	2
1228	0	0.16	0.27	16.09	0	1.71	6.7	0.28	0	0.09	4.18	0	0.15	3274.37	2
1229	0.13	0	11.55	11.27	0.27	12.71	0.05	0.04	0.02	0	7.24	0	0.31	0.23	2
1230	0	0.11	10.57	410.56	0.09	52.55	0.07	0.1	0.01	0.01	7.09	0	0.11	0.96	0
1237	0	0.25	0.95	53.34	0.12	30.54	0.1	0.14	0.02	0	4.75	0	2.04	26.32	0
1238	0	0	136.67	38.27	0	1.47	1.61	0	0.02	0	2.17	0	0.1	13.64	2
1245	0	0	71.71	11.87	0.73	1.37	14.91	0.05	0	0.04	4.21	0	1.84	0.28	2
1247	0	0	0.42194	85.7365	0	6.22395	1.3124	0.243822	0	0.0308795	2.79379	0	0.2009	5.53805	2
1248	0	0	0.54692	15.0548	0.902205	60.9251	0.735896	0.0862662	0.0184949	1.49568	2.01091	0	4.75407	0.489752	1
1249	0	0	0.54042	2.45608	0.666978	3228.01	0.0818942	0.0455589	0.0145498	0.0755439	13.099	0	11.833	0.0156675	1
1250	0	0	0.330253	3.32779	3.9945	81.7598	7.51351	0.092735	0.0292373	0.0560388	0.621438	0	0.929452	86.2395	1
1252	0	0	6.2	0	0.05	3.93	0.56	0.02	0	0	0.75	0	0.03	41.45	2
1258	0	0	2.01557	65.7787	1.19973	88.2274	0.105449	0.182005	0.0739549	0.313169	7.75865	0	7.14101	0.484201	0
1259	0	0	1.4136	9.29634	0.644199	487.146	0.0586819	0.111877	0.0697464	0.0804063	19.5465	0	5.7284	0.00980356	1
1260	0	0	15.6722	25.0535	0	3.11854	3.6439	0.0216802	0	0	54.0953	0	0.140627	0.656681	0
1261	0	0.11371	14.0558	209.265	0.403621	139.985	0.181524	0.0486265	0.028658	0.0609552	13.2853	0	5.36388	0.0618216	1
1264	0	0	1.02	7.51	0.39	46.48	0.43	0.08	0.02	0.04	8.7	0	0.3	0.25	0
1265	0.0530993	0	1.526	11.0717	0.866296	216.397	0.266002	0.0867288	0.0149725	0	5.79414	0	0.338087	0.0256978	1
1267	0.460128	0.119978	12.3937	55.2396	1.08748	167.425	0.0721121	0.0785718	0.0645072	0.0364549	11.8207	0	3.12195	0.699671	1
1270	0	0	23.3507	68.7199	0	0.969496	0.683525	0.0348657	0	0	16.1587	0	0.121538	0.552415	0
1271	0	0	0.747934	12.0186	0.133636	58.8091	0.178708	0	0.0108522	0.0149731	1.17285	0	1.25058	69.0684	0
1272	0	1.46816	8.31873	140.201	0.214157	190.634	0.404251	0	0.0116023	0	8.96381	0	0.108381	8.0782	0
1523	0.032313	0	0.122981	1.56069	0.171845	10.5545	1.15855	0.0707292	0.0059712	0.0295917	0.160926	0	0.182901	31.114	2
1541	0.09	0.1	13.71	106.45	0.17	16.29	0.18	0.14	0.01	0.03	3.77	0	0.21	0.05	0
1544	0.0107858	0.0258482	4.34763	295.932	0.238748	541.658	0.104135	0.0737905	0.0608222	0.0309966	1.3786	0	6.54619	0.0289641	0
1548	0.00592209	0.219586	24.5839	14.25	0.114084	0.142253	8.60269	0.0816576	0.000417339	0.030388	0.161107	0	0.0819991	1.48077	2
1554	0.02481	0.0523109	4.35966	4.20718	0.0870254	15.6485	0.518479	0.126766	0.0962835	0.0240079	0.655601	0	0.306852	0.671107	0
1555	0.146	0.052	0.888	0.55	0.103	54.712	0.082	0.037	0.009	0.015	0.128	0	0.692	3.399	0
1556	0.0315889	0	632.988	1370.36	0.234728	0.28112	8.86964	0	0.00733594	0.448937	43.3627	0	0.45821	0.139621	0
1561	0	0	18.7629	0.742235	0.00964009	2.09492	1.8834	0.0929264	0.000426079	0.135538	74.7745	0	0.0676485	2.86783	0
1589	0.0281093	0	155.332	195.329	0	1.60352	2.69623	0.0265957	0.00110329	0.00322097	1.50729	0	0.0966665	0.050911	2
1598	0.001	0.125	0.086	0.724	0	33.25	0.085	0.158	0	0.016	0.11	0	0.201	2.309	0

## Sheet: Table SII
Sample	Be	Cr	Mn	Fe	Ni	Cu	As	Se	Cd	Sb	Ba	Tl	Pb	U	ug/L
479	0	0.223409	118.887	1096.63	0.528035	34.1385	0.100597	0	0	0.0204198	1.36188	0	0.47825	0.0508246
481	0	0.0606034	1.4242	4.02908	0.696472	255.214	0	0	0.00990438	0.0518692	0.452652	0	5.57259	0.122109
482	0	0	14.744	35.391	0.176	0.235	0.281	0	0	0	0.345	0	0.036	0.396
485	0	0	153.778	38.716	0.289	0.669	8.166	0	0	0.024	9.663	0	0.099	1.353
487	0.020338	0	48.8575	407.939	0.290262	4.06058	717.906	0	0	0.828667	5.453	0	0.509852	0.341408
489	0.0577945	0.410972	40.5911	96.669	3.54174	93.6249	0.123125	0.101157	0.0828875	0.0329987	16.7163	0	1.06921	0.279511
490	0	0	4.78006	0	0	22.172	11.1557	0	0	0.0222471	0.326518	0	0.255592	1.04452
492	0	3.575	0	5.19348	0	9.8271	2.18351	0.136481	0	0.0572242	0.254993	0	0.0743905	52.4852
496	0	0.229941	0.201564	0	0	13.2623	0.295133	0.0758994	0.0158592	0.035084	0.131471	0	0.293169	2.41655
498	0	0.0832036	28.8818	1005.37	0	5.86868	1.17355	0.140406	0	0.635231	0.685389	0	0.100424	2.91244
500	0.0707874	0.0814658	0.949739	2.45622	0.224116	37.9564	0	0.117563	0.00647771	0	0.151015	0	0.776633	5.58178
501	0	0.0539193	280.443	1254.22	0.218464	2.13948	13.6896	0.0908535	0	0.133276	32.3505	0	0.0250457	0.939062
502	0	0	2.54	251.59	0.17	23.96	0.27	0.09	0.01	0.21	2.66	0	0.66	7.76
504	0	0	2.3	2.83	0.28	45.88	2.44	0	0	0	0	0	0.09	8.49
505	0	0.3	6.72	13.32	1.13	333.37	1.08	0.16	0.03	0	0.69	0	0.76	210.81
506	0.18	0.09	11.77	16.86	5.52	376.2	1.57	0.23	0.24	0.03	8.51	0.03	0.31	42.58
507	0	0	2.22032	0	0.979303	75.7163	5.26196	0.363665	0.00681643	0.29445	3.16182	0	4.06699	629.404
508	0.279588	0.389246	42.4168	67.2568	5.87923	765.922	2.1996	0.177769	0.411806	0.0313868	103.071	0.100835	4.74157	15.4255
509	0	0.08	0.07	3.32	1.43	341.19	1.45	0.15	0.03	0.06	0	0	9.6	9.91
510	0	0	0	2.84	0.28	38.24	0	0.09	0	0	0.21	0	1.89	0.26
511	0.47	0	144.92	81.13	6.82	31.31	0.07	0.32	0.19	0	131.78	0.29	0.38	0.03
512	0.0976603	0.197391	0.607213	4.22944	0.94062	197.072	2.85084	0.15976	0.0178157	0.0276309	2.27665	0	0.713159	4.94191
513	0	0.07	1.71	0	5.67	942.32	0.43	0.18	0.04	0.09	23.48	0.02	8.16	14.5
514	0	0	3.44	10.72	1.27	2	25	0.09	0	0.08	0.16	0	0.09	4.4
515	0	0	7.78087	24.4684	4.69864	47.6824	59.3929	0.102446	0	0	0.0887298	0	0.17434	2.13392
516	0	0	0.899148	0	0.549257	4.91622	0.743731	0.100463	0	0	0.136806	0	0.0761631	0.00818045
517	0	0.0984855	1.08266	2.48591	3.9391	805.164	1.26825	0.143407	0.0508329	0.0436062	50.868	0.00540787	2.01274	4.19096
518	0	0.30308	0	0	1.41949	24.275	0.963422	0.23168	0	0.0265558	0.0246961	0	0.135504	81.0111
519	0	0	2594.06	2.21	7.04	71.18	0.08	0.14	0.01	0.02	2.96	0	0.38	2.07
520	0	0	0.49	9.5	0.89	44.05	4.46	0.4	0	0.05	4.55	0	0.27	388.17
522	0	0	3.67	2.62	2.31	7.94	4.95	0.08	0.01	0	0.52	0	1.36	23.17
524	0	0	136.885	0	4.52803	280.564	0.0329081	0.0877537	0.202743	0.123875	6.43893	0	12.1593	0.011308
526	0	0	0.352648	10.0555	0.497392	22.1858	0.258603	0	0	0	0.0538924	0	0.0250306	0.224816
755	0.158	0.047	5.81	48.489	0.415	296.741	0.079	0.215	0.065	0.034	20.971	0	1.119	0.097
840	0	3.51616	0.118422	0	0.0676893	24.2665	6.44308	0.20494	0	0.0104315	8.00319	0	0.188775	2.15181
841	0	3.67919	0.130871	0	1.8322	34.6709	6.23324	0.189037	0	0.0154776	8.78129	0	0.672285	2.0778
847	0	0	14.184	3.57961	1.49289	9.29872	2.50958	0.0493251	0	0.0133749	0.692511	0	0.0348396	4.69101
858	0	0	0.0807145	5.86778	0	1.26405	5.66524	0.114352	0	0	0.0107618	0	0.0538175	0.616436
867	0	0	0.705922	5.67259	1.49428	1.14585	8.84557	0.145739	0	0.0373443	0.649939	0	0.0215576	10.6845
890	0	0	15.55	79.61	0.15	155.39	0.24	0.02	0	0.02	4.86	0	0.49	0.09
891	0	0	2.47	3.72	3.27	110.15	0.06	0.1	0.02	0.02	8.78	0	3.77	0.02
892	0	0	0.26	0	0.03	2.83	0.13	0.11	0	0	7.91	0	0.07	0.26
893	0	0	8.42	26.49	2.52	177.59	0.52	0.07	0.1	0.03	4.62	0	1.02	0.17
894	0	0	27.05	30.24	0.01	0.12	6.73	0.05	0	0	2.03	0	0.01	5.63
895	0	0.57	0.49	62.86	0.08	10.71	24.11	0.2	0	0.05	4.6	0	0.03	0.02
896	0	0.11	1.27	8.04	0.8	207.6	0.08	0.09	0.01	0.01	1.15	0	0.59	0.04
897	0	0	1.28	3.93	0.78	31.26	0.03	0.12	0.01	0.01	23.55	0	0.58	0.01
898	0	0	28.96	15.28	0.37	3.35	0.71	0.02	0	0	3.49	0	0.04	9.88
900	0	0	0.37	2.29	1.43	262.37	0.09	0.17	0.28	0.01	1.43	0	3.04	0.04
901	0	0	0.06	0	0.04	5.92	0.12	0.25	0	0	36.29	0	0.1	13
902	0	0	1.2	15.58	0.18	31.14	0.31	0.04	0	0	16.52	0	0.03	5.82
903	0	0.31	1.1	9.72	2.84	295.17	0.09	0.04	0.01	0.02	30.4	0	1.38	0.02
904	0	0.63	0.12	18.32	0.01	2.24	4.31	0.28	0	0.01	0.13	0	0.04	30.42
906	0	0	59.22	13.92	0.92	139.32	0.09	0	0.02	0.09	37.36	0	0.9	0
907	0	0	4.28	31.12	7.11	393.8	0.33	0.06	0.14	0.13	5.52	0	20.09	0.07
908	0	0	3.47495	41.2203	0.0870412	9.78876	0.521494	0.0512864	0	0	197.642	0	0.0742031	0.519692
909	0	0	0.411037	2.74948	0.0365966	17.9147	0.396178	0.141089	0	0.0168144	0.0507636	0	0.538456	0.282799
910	0	0.101884	0.779745	0	0.286996	109.228	5.06984	0.155101	0	0.0966948	2.86081	0	0.447513	30.4184
911	0	0.13	126.24	22.35	3.06	110.71	0.04	0.09	0	0	68.74	0	0.82	0.02
950	0	0	1.7259	0	0.0182051	5.76106	11.6582	0.127723	0	0	3.8474	0	0.0703756	1.30729
1226	0	0.22	1.75	25.11	0.41	47.27	0.13	0.11	0.01	0.02	7.28	0	0.78	0.03
1228	0	0.16	0.27	16.09	0	1.71	6.7	0.28	0	0.09	4.18	0	0.15	3274.37
1229	0.13	0	11.55	11.27	0.27	12.71	0.05	0.04	0.02	0	7.24	0	0.31	0.23
1230	0	0.11	10.57	410.56	0.09	52.55	0.07	0.1	0.01	0.01	7.09	0	0.11	0.96
1237	0	0.25	0.95	53.34	0.12	30.54	0.1	0.14	0.02	0	4.75	0	2.04	26.32
1238	0	0	136.67	38.27	0	1.47	1.61	0	0.02	0	2.17	0	0.1	13.64
1245	0	0	71.71	11.87	0.73	1.37	14.91	0.05	0	0.04	4.21	0	1.84	0.28
1247	0	0	0.42194	85.7365	0	6.22395	1.3124	0.243822	0	0.0308795	2.79379	0	0.2009	5.53805
1248	0	0	0.54692	15.0548	0.902205	60.9251	0.735896	0.0862662	0.0184949	1.49568	2.01091	0	4.75407	0.489752
1249	0	0	0.54042	2.45608	0.666978	3228.01	0.0818942	0.0455589	0.0145498	0.0755439	13.099	0	11.833	0.0156675
1250	0	0	0.330253	3.32779	3.9945	81.7598	7.51351	0.092735	0.0292373	0.0560388	0.621438	0	0.929452	86.2395
1252	0	0	6.2	0	0.05	3.93	0.56	0.02	0	0	0.75	0	0.03	41.45
1258	0	0	2.01557	65.7787	1.19973	88.2274	0.105449	0.182005	0.0739549	0.313169	7.75865	0	7.14101	0.484201
1259	0	0	1.4136	9.29634	0.644199	487.146	0.0586819	0.111877	0.0697464	0.0804063	19.5465	0	5.7284	0.00980356
1260	0	0	15.6722	25.0535	0	3.11854	3.6439	0.0216802	0	0	54.0953	0	0.140627	0.656681
1261	0	0.11371	14.0558	209.265	0.403621	139.985	0.181524	0.0486265	0.028658	0.0609552	13.2853	0	5.36388	0.0618216
1264	0	0	1.02	7.51	0.39	46.48	0.43	0.08	0.02	0.04	8.7	0	0.3	0.25
1265	0.0530993	0	1.526	11.0717	0.866296	216.397	0.266002	0.0867288	0.0149725	0	5.79414	0	0.338087	0.0256978
1267	0.460128	0.119978	12.3937	55.2396	1.08748	167.425	0.0721121	0.0785718	0.0645072	0.0364549	11.8207	0	3.12195	0.699671
1270	0	0	23.3507	68.7199	0	0.969496	0.683525	0.0348657	0	0	16.1587	0	0.121538	0.552415
1271	0	0	0.747934	12.0186	0.133636	58.8091	0.178708	0	0.0108522	0.0149731	1.17285	0	1.25058	69.0684
1272	0	1.46816	8.31873	140.201	0.214157	190.634	0.404251	0	0.0116023	0	8.96381	0	0.108381	8.0782
1523	0.032313	0	0.122981	1.56069	0.171845	10.5545	1.15855	0.0707292	0.0059712	0.0295917	0.160926	0	0.182901	31.114
1541	0.09	0.1	13.71	106.45	0.17	16.29	0.18	0.14	0.01	0.03	3.77	0	0.21	0.05
1544	0.0107858	0.0258482	4.34763	295.932	0.238748	541.658	0.104135	0.0737905	0.0608222	0.0309966	1.3786	0	6.54619	0.0289641
1548	0.00592209	0.219586	24.5839	14.25	0.114084	0.142253	8.60269	0.0816576	0.000417339	0.030388	0.161107	0	0.0819991	1.48077
1554	0.02481	0.0523109	4.35966	4.20718	0.0870254	15.6485	0.518479	0.126766	0.0962835	0.0240079	0.655601	0	0.306852	0.671107
1555	0.146	0.052	0.888	0.55	0.103	54.712	0.082	0.037	0.009	0.015	0.128	0	0.692	3.399
1556	0.0315889	0	632.988	1370.36	0.234728	0.28112	8.86964	0	0.00733594	0.448937	43.3627	0	0.45821	0.139621
1561	0	0	18.7629	0.742235	0.00964009	2.09492	1.8834	0.0929264	0.000426079	0.135538	74.7745	0	0.0676485	2.86783
1589	0.0281093	0	155.332	195.329	0	1.60352	2.69623	0.0265957	0.00110329	0.00322097	1.50729	0	0.0966665	0.050911
1598	0.001	0.125	0.086	0.724	0	33.25	0.085	0.158	0	0.016	0.11	0	0.201	2.309

## Sheet: Sheet1
Defining Drinking Water Metal Contaminant Mixture Risk by Coupling Zebrafish Behavioral Analysis with Citizen Science
*Remy Babich1, Emily Craig2, Abigail Muscat2, Jane Disney3, Anna Farrell3, Linda Silka4, Nishad Jayasundara5
Affiliations:
1Department of Molecular and Biomedical Sciences, University of Maine, Orono, ME
04469 US.
2School of Marine Sciences, University of Maine, Orono, ME 04469 US.
3MDI Biological Laboratory, Salisbury Cove, ME 04609 US.
4Senior Fellow, Senator George J. Mitchell Center for Sustainability Solutions,
University of Maine, Orono, ME 04469 US.
5The Nicholas School of the Environment, Duke University, Durham, NC 27708 US.
